# Supplementary material for: Evolution of New cis-Regulatory Motifs Required for Cell-Specific Gene Expression in Caenorhabditis
Source: PLoS Genet. 2016 Sep 2;12(9):e1006278. doi: 10.1371/journal.pgen.1006278 (PMC5010242; doi:10.1371/journal.pgen.1006278)
Supplement: S1 Table — lin-3 mRNA single-molecule FISH quantification in the anchor cell in different C. elegans wild isolates (sheet A) and different Caenorhabditis species (sheet B). Each entry is an individual animal. Mean and standard deviation (SD) are indicated at the bottom. (XLSX) [file pgen.1006278.s009.xlsx]

## Sheet: A. isolates
lin-3 smFISH quantification at the anchor cell in different C. elegans isolates
	N2	AB1	CB4856	QX1211	DL238	JU1200
lin-3 mRNA counts	30	27	25	25	27	29
	20	24	16	16	33	23
	28	35	24	28	29	32
	25	30	18	43	28	34
	28	36	36	28	37	26
	32	46	28	35	29	25
	22	42	19	21	35	17
	21	33	24	18	29	24
	17	33	29	17	39	31
	16	25	25	26	32	30
	14	38	21	40	34	19
	30	30	34	24	20	22
	30	28	25	23	33	23
	27	29	28	35	35	35
	34	15	24	23	30
	28	27	29	25	21
	23	25	26	26	35
	24	39	29	40	25
	29	21	34	27	18
	30	30	32		23
	20	38			28
	25	25			26
	38	37			23
	26	39			18
	25	25			26
	17	25			19
	28	26
	25	22
	18	26
	27	36
	34	25
	22	21
		30
		28
		27
mean	25.4062	29.9375	26.3	27.3684	28.1538	26.4286
SD	5.60055	6.67105	5.245	7.64482	5.94651	5.32802

## Sheet: B. species
lin-3 smFISH quantification at the anchor cell in different species
	C. elegans N2*	C. briggsae AF16	C. angaria RGD1	Oscheius tipulae CEW1
	30	21	22	16
	20	20	19	15
	28	22	13	17
	25	29	23	20
	28	33	18	14
	32	26	25	19
	22	30	18	13
	21	33	20	23
	17	24	17	14
	16	32	13	13
	14	19	19	19
	30	23	19	11
	30	25	22	15
	27	29	17	26
	34	19	25	19
	28	23	17	19
	23	33	14	17
	24	29	25	26
	29	20	18	5
	30	21	25	21
	20	24	21	14
	25	16	12	15
	38	31	8
	26	18	28
	25		25
	17		23
	28
	25
	18
	27
	34
	22
mean	25.4062	25	19.4615	16.8636
SD	5.6	4.90383	3.78781	4.88774
	* same data as in A.
