# Supplementary material for: Evolution of New cis-Regulatory Motifs Required for Cell-Specific Gene Expression in Caenorhabditis
Source: PLoS Genet. 2016 Sep 2;12(9):e1006278. doi: 10.1371/journal.pgen.1006278 (PMC5010242; doi:10.1371/journal.pgen.1006278)
Supplement: S3 Table — (XLSX) [file pgen.1006278.s011.xlsx]

## Sheet: Sheet1
Strains used in this study
Strain	Species	Genotype	Comments
N2	C. elegans	wild isolate C. elegans	laboratory reference strain of C. elegans
AF16	C. briggsae	wild isolate	laboratory reference strain of C. briggsae
RGD1	C. angaria	wild isolate	C. angaria
JU1286	C. afra	wild isolate	C. afra
CEW1	Oscheius tipulae	wild isolate	Oscheius tipulae
JU1184	C. remanei	mfEx34[Cel-sid-2; Cel-myo-2::DsRed2]	C. remanei strain sensitive to RNAi by feeding
JU1018	C. briggsae	mfIs42[Cel-sid-2; Cel-myo-2::DsRed2]	C. briggsae strain sensitive to RNAi by feeding
JU2528	C. elegans	lin-3(mf72)	CRISPR deletion of 24 nucleotides in the lin-3 CRM (gaaaactgtacacacaggtgttct)
JU2621	C. elegans	lin-3(mf73)	CRISPR allele- 30 bp deletion in the lin-3 CRM (cttgtgaccctgaaaactgtacacacaggt)
JU2532	C. elegans	lin-3(mf74)	CRISPR deletion of 24 nucleotides in the lin-3 CRM (tgaccctgaaaactgtacacacag).
JU2529	C. elegans	lin-3(mf75)	CRISPR deletion of 44 nucleotides (gtgtattttatgctggttttttcttgtgaccctgaaaactgtac) and insertion of 5 (atata) in the lin-3 CRM
JU2880	C. elegans	lin-3(mf90)	CRISPR deletion of 51 nucleotides (ctgtgtattttatgctggttttttcttgtgaccctgaaaactgtacacaca) in the lin-3 CRM
JU2500	C. elegans	mfEx79[Cbr-lin-3::Cherry::unc-54, Cel-myo-2::GFP]	lin-3 CRM from C. briggsae driving Cherry expression in the AC of C. elegans
JU2501	C. elegans	mfEx80[Can-lin-3::Cherry::unc-54, Cel-myo-2::GFP]	lin-3 CRM from C. angaria driving Cherry expression in the AC of C. elegans
JU2503	C. elegans	mfEx78[Cel-lin-3::Cherry::unc-54, Cel-myo-2::GFP]	lin-3 CRM from C. elegans driving Cherry expression in the AC of C. elegans
JU2504	C. elegans	mfEx81[Caf--lin-3::Cherry::unc-54, Cel-myo-2::GFP]	lin-3 CRM from C. afra driving Cherry expression in the AC of C. elegans
JU2482	C. elegans	mfSi6[Can-lin-3 genomic fragment , Cbr-unc-119(+)] II	Single copy insertion of a C. angaria lin-3 fragment containing the enhancer/CDS and 3'UTR in N2 on chromosome II. Anchor cell expression of Calin-3 detected by smFISH.This line was used for the lin-3(e1417) rescue experiments.
JU2495	C. elegans	mfIs70[lin-31::rde-1, myo-2::GFP] lin-3(e1417) IV; rde-1(ne219) V	strain for Pn.p specific RNAi, used here for myo-2::GFP linked to lin-3(e1417)
JU2498	C. elegans	mfSi6[Can-lin-3 genomic fragment , Cbr-unc-119(+)] II; lin-3(e1417) IV	Can-lin-3 MosSCI insertion rescues vulval defects and brood size of lin-3(e1417). Same with JU2494 only without myo2::GFP
JU2494	C. elegans	mfSi6[Can-lin-3 genomic fragment , Cbr-unc-119(+)] II; lin-3(e1417) mfIs70 IV	Can-lin-3 MosSCI insertion rescues vulval defects and brood size of lin-3(e1417). Contains myo2::GFP
JU2496	C. elegans	mfEx83[Can-lin-3::Cbr-lin-3, Cel-myo-2::GFP]	CRM from C. angaria driving Cbr-lin-3 ORF in C. elegans
JU2485	C. elegans	mfEx76[Cbr-lin-3(+), Cel-myo-2::GFP]	C. briggsae lin-3 fragment from second ATG to 3'UTR. Used as a control in comparison with the construst where the same sequences are driven by the C. angaria lin-3 enhancer.
JU2232	C. elegans	mfEx75[Can-lin-3(+), Cel-myo2::GFP]	C. angaria fragment with mutagenised Ebox from CACCTG to CACCAA.
JU2230	C. elegans	mfEx73[Can-lin-3(+), Cel-myo2::GFP]	C. angaria fragment from ATG so without CRM.
JU2210	C. elegans	mfEx71[Can-lin-3(+), Cel- myo2::GFP]	fragment amplified from C. angaria genomic DNA using primers Canglin-3 F2/ Canglin-3 R1
MBA5	C. elegans	icbEx1[Cel-lin-3::Cbr-lin-3; Cel-myo-2::GFP]	replacement of C. elegans EboxL- NHR-EboxR by the C. angaria Ebox 58 bp fragment driving the C. briggsae lin-3 sequence
JU2911	C. elegans	lin-3(mf91)	replacement of C. elegans EboxL- NHR-EboxR by the C. angaria Ebox 58 bp fragment at the endogenous C. elegans lin-3 locus
JU2912	C. elegans	lin-3(mf92)	replacement of C. elegans EboxL- NHR-EboxR by the C. angaria Ebox 58 bp fragment at the endogenous C. elegans lin-3 locus; same sequence as mf91 but independent CRISPR integration event
JU3160	C. elegans	lin-3(mf95)	replacement of C. elegans EboxL- NHR-EboxR by the C. angaria Ebox 58 bp except by 7 bp to the left of the E-box
JU3161	C. elegans	lin-3(mf112)	replacement of C. elegans EboxL- NHR-EboxR by the C. angaria Ebox 58 bp except by 7 bp to the left of the E-box; same sequence as mf95 but independent CRISPR integration event
