# Supplementary material for: Evolution of New cis-Regulatory Motifs Required for Cell-Specific Gene Expression in Caenorhabditis
Source: PLoS Genet. 2016 Sep 2;12(9):e1006278. doi: 10.1371/journal.pgen.1006278 (PMC5010242; doi:10.1371/journal.pgen.1006278)
Supplement: S4 Table — (XLSX) [file pgen.1006278.s012.xlsx]

## Sheet: Sheet1
oligonucleotide name	sequence 5' -> 3'
Crelin-3RNAiF1	GCACCTCGAGgctctcctccaactgacagc
Crelin-3RNAiR1	GCGCCTCGAGaagggggttcttaccgattg
Cbrlin-3RNAiF	AAAAAAGCAGGCTtcggttccagaacgactttt
Cbrlin-3RNAiR	CAAGAAAGCTGGGTggcaccgatttgtagtgctt
attB1F univ	GGGGACAAGTTTGTACAAAAAAGCAGGCT
attB2R univ	GGGGACCACTTTGTACAAGAAAGCTGGGT
Canlin-3 F2	AGTTTGTTTGGGGTTGGTTG
Canlin-3 R1	TATTGATCTCCGCCCACATT
Cbrlin-3 F1	ATGTCTCGTTATTCGGTTCCA
Cbrlin-3 R1	CAGAACCTGAGCAGAAAAACG
CaACFusion	tctggaaccgaataacgagacatatttttcacaatgaaaagatt
Canlin-3attB4	GGGGACAACTTTGTATAGAAAAGTTGagtttgtttggggttggttg
Canlin-3attB1	GGGGACTGCTTTTTTGTACAAACTTGTCatttttcacaatgaaaagat
Cbrlin-3attB4	GGGGACAACTTTGTATAGAAAAGTTGttgaagaaaagtacctagtga
Cbrlin-3attB1	GGGGACTGCTTTTTTGTACAAACTTGTCtcttcatgaaagtagttaaa
Celin-3attB4	GGGGACAACTTTGTATAGAAAAGTTGccgtggatccttgagcttct
Celin-3attB1	GGGGACTGCTTTTTTGTACAAACTTGTCttaaatttttcgtattcaaga
Caflin-3attB4	GGGGACAACTTTGTATAGAAAAGTTGctgttttcgtcgtaaaactg
Caflin-3attB1	GGGGACTGCTTTTTTGTACAAACTTGTCagttttcatagtgatgtaagc
unc-54 attB2	GGGGACAGCTTTCTTGTACAAAGTGGATCGGCCGCTGTCATCAGATC
unc-54 attB3	GGGGACAACTTTGTATAATAAAGTTGCTATAGGGCGAATTGGAGCTGTC
Canlin-3AvrII	CGCCCCTAGGagtttgtttggggttggttg
Canlin-3XhoI	GCTGCTCGAGtattgatctccgcccacatt
Caflin-3oxF2	CTTCTTCTCCCGATTGCTTG
Caflin-3oxR1	CGAACCCGTTTTGTTTTGAT
RH9for	GGATCCTTGAGCTTCTGTACTTTC
RH9rev	CCCTGATTACTTGTTGTTGTTTC
E-box2A gRNA-F	accctgaaaactgtacacacGTTTTAGAGCTAGAAATAGCAAGTTA
E-box2A gRNA-R	gtgtgtacagttttcagggtAAACATTTAGATTTGCAATTCAATTATATAG
U6prom EcoRI F	CGGGAATTCCTCCAAGAACTCGTACAAAAATGCTCT
U6prom HindIII R	CGGAAGCTTCACAGCCGACTATGTTTGGCGT
t211a_g212a	caaagatttttcggcgccaggaatgtttatgactcatgttaggg
t211a_g212a_anti	ccctaacatgagtcataaacattcctggcgccgaaaaatctttg
Lin-3_Ang_repl_left-arm_fwd	AACAACTATAAAAGCACACCAATTT
Lin-3_Ang_repl_left-arm_rev	AAGCTCAAGGATCCACGGAA
Lin-3_Ang_repl_chim-ext_fwd	GACTAACAACCAATCTACAGT
Lin-3_Ang_repl_chim-ext_rev	TTTTCGTATTCAAGAAAATATGTA
Lin-3_Ang_repl_right-arm_fwd	GTCTCAGGCATTTTTGGAAAAGTAA
Lin-3_Ang_repl_right-arm_rev	TCAGACCTAATCAAATGGCTACCT
LeMutGibAn_R	TAACATGAGTAATCCAAACACCTGGCGCCGA
RiMutGibAn_F	CGCCAGGTGTTTGGATTACTCATGTTAGGGCCGAGTT
