# Supplementary material for: Evolution of New cis-Regulatory Motifs Required for Cell-Specific Gene Expression in Caenorhabditis
Source: PLoS Genet. 2016 Sep 2;12(9):e1006278. doi: 10.1371/journal.pgen.1006278 (PMC5010242; doi:10.1371/journal.pgen.1006278)
Supplement: S5 Table — (XLSX) [file pgen.1006278.s013.xlsx]

## Sheet: C. briggsae
Oligos 5'-> 3'	fluorophore
ggaaccgaataacgagacat	Quasar 670
ggaagacacgattcaaatgc	Quasar 670
ttctggagcactacgttctt	Quasar 670
cggaagcgaattcagcattt	Quasar 670
gatggaggagatccactatt	Quasar 670
cagtgcattcctaggggaat	Quasar 670
gcttctccaatctcgtttgt	Quasar 670
cacattcgaatttgtagagg	Quasar 670
aagatactgtagtcgcacca	Quasar 670
tcttctccttcaactacatc	Quasar 670
gacaacttcttgcaactgct	Quasar 670
gtattctgcttctttttcgg	Quasar 670
cctctttctcttcttcgtat	Quasar 670
agagcttcttctgcttcttc	Quasar 670
ctcgtgtgacatcttcattg	Quasar 670
cgtaccgcaggttttaatgt	Quasar 670
gcattttgcctctttcagct	Quasar 670
cgttatggtgacagtaatcc	Quasar 670
cgtctcggaatatcacttct	Quasar 670
aaggaaccactgctgaaact	Quasar 670
tgtacgtagtgacgatcaca	Quasar 670
attgataggggcgtaaaacg	Quasar 670
ctcatcgtgatcaaacgtac	Quasar 670
actgttgaacgaagagttgc	Quasar 670
acgataagaaaggcgaaagc	Quasar 670
agcaatgaacatgaccagca	Quasar 670
cgtctgtaggcgtaaataac	Quasar 670
tataggtcatgtcgtctgct	Quasar 670
aacggtaaatgcttctggtg	Quasar 670
tgacgaccattgggagtttt	Quasar 670
agtcatctggtgaactggaa	Quasar 670
taatgccgtagaagcagaag	Quasar 670
aagatggatgaggagttggt	Quasar 670
tattctcgatcctccagaag	Quasar 670
gaatcgcctgttgtctcatt	Quasar 670
ctagcttgatcggcattgtt	Quasar 670
gacttctgagaatgctgaaa	Quasar 670
tacctcgatggaatagttcc	Quasar 670
cgtcgtcgttaagatttctt	Quasar 670
gatttgtagtgcttcggagt	Quasar 670
tatggctgaaacttcgacac	Quasar 670
gagaaatcaatgtgtcccga	Quasar 670
cttctgaatctgtcgactga	Quasar 670
ggtggacatgtttttgatgc	Quasar 670
ccgctgaatcttgttctata	Quasar 670
gagggagatcgaaagtttgt	Quasar 670
tgttggtgatcctggttctc	Quasar 670
gaggaatcattggttcacag	Quasar 670

## Sheet: C. angaria
Oligos 5'-> 3'	fluorophore
ggaatcgtaggaattcgcat	Quasar 670
gacaagattcgaaaacaccc	Quasar 670
gatctttcttcgcgaaacca	Quasar 670
atttgtcgcttcaaaaccag	Quasar 670
gactttcttgcgaactttca	Quasar 670
attgcacttcttgcgattct	Quasar 670
gattttgttgccgccaaatt	Quasar 670
ctggactcatcgaagttgtc	Quasar 670
gatttgtgcatttttcaatc	Quasar 670
acatgttgcattattctcgc	Quasar 670
aatagtgccttcttcagcag	Quasar 670
cagccttacaatggcaaatg	Quasar 670
gttcgcattgttgaccttcc	Quasar 670
gcgtagaattcttgaacata	Quasar 670
ttgtccatttccagaaattg	Quasar 670
tgagattaatctgccagtca	Quasar 670
ggacacatatgactcattgt	Quasar 670
tgagaactgtgaatgcttct	Quasar 670
tatttttcgaccacacggag	Quasar 670
agaaaagcgattcatgaact	Quasar 670
gccagaagatgaagctgatg	Quasar 670
atcctgaatttgattgtcct	Quasar 670
cttcgagcatttcttgtgcc	Quasar 670
tggaccagaattcgaattca	Quasar 670
cagctggagttgatgtcata	Quasar 670
ccggtgttctttgaggtaaa	Quasar 670
tgcttggtttttccaaaatt	Quasar 670
tcgatccttgatttcgaaga	Quasar 670
tcattgatacttcgcgatgg	Quasar 670
ataatatttcggcgtgtcat	Quasar 670
gatacttcgacacgtggaac	Quasar 670
cgaaaaatcaatatgtcctg	Quasar 670
tcttccggtgtctcaagaat	Quasar 670
agatgttcgatgcggtcgac	Quasar 670
catctgaataactatatgtg	Quasar 670
gttgatcgggtgctctcttc	Quasar 670
acagtctggcgattggtgaa	Quasar 670

## Sheet: C. afra
Oligos 5'-> 3'	fluorophore
cgttcaggaatcgttgccat	Quasar 670
cgattcaagtgccaccaaaa	Quasar 670
ttgtcgaaaccacgacggga	Quasar 670
tgaagaggttcgggagcact	Quasar 670
atccgacagtgacgagtcag	Quasar 670
acttcgcgacgtggtggcga	Quasar 670
cgatctcgttcgtttccagc	Quasar 670
ttccaacggcgccgatggat	Quasar 670
tttgtggatcctccggatcc	Quasar 670
tactcgattcggatggagaa	Quasar 670
ttcttatcgtcttccgctac	Quasar 670
ctttctcggcgagttctttt	Quasar 670
tcgtactcgtactcgtactc	Quasar 670
ctcctcctcctccttctcct	Quasar 670
ttgtacttgagcgcttcggc	Quasar 670
cgcctccttcgtcgctttct	Quasar 670
accgccggtttcagtgtcga	Quasar 670
ttgagtcgctcgatctcttt	Quasar 670
gtagtccttgcacttggcct	Quasar 670
ggcacgtcgcgttgtgatga	Quasar 670
tcgcgaaagatcacttccac	Quasar 670
acaatggcaagagggaacga	Quasar 670
tcacaccgagtgccctccca	Quasar 670
agaacgcctgcacgtagtga	Quasar 670
ttatatctgccggagacggg	Quasar 670
catcgtcgtgctcaaacgta	Quasar 670
agactgttgggcagcttgtt	Quasar 670
atgacgatgagaaagccgaa	Quasar 670
gatggcgatgaacatgatga	Quasar 670
tcttcgacattgcgtagacg	Quasar 670
atgtgactcatcgtgtacgt	Quasar 670
tttgagaacggtgaacgcct	Quasar 670
accgaaatcttacgtccgtt	Quasar 670
tgccggaagggttattgtcg	Quasar 670
aacacgcggaagacgcggac	Quasar 670
ttgccgcatcggtatccgcg	Quasar 670
attctcggcgatctgactcc	Quasar 670
tgctgaaaaagttgttccgc	Quasar 670
aatcgtgccctgacttctga	Quasar 670
tgtcgtcgtcgttgagattt	Quasar 670
accgatttgtagtgcttcgg	Quasar 670
tagttgatcgccgacacctc	Quasar 670
tcgagaagtcaatgtgtccc	Quasar 670
tctgtcgattggaacgagat	Quasar 670
gctcgcctttgacacttctg	Quasar 670
atttcgatgacgacgtgcga	Quasar 670
aagtggtgctcgacgacgtc	Quasar 670
tgcttttcggcggaatcatc	Quasar 670

## Sheet: Oscheius tipulae
Oligos 5'-> 3'	fluorophore
gcatttcttcgagggctcat	Quasar 670
gagcactctctcgggaattg	Quasar 670
gcaagcagccttctaggaaa	Quasar 670
ctctcctttttgaaccagga	Quasar 670
ctatgctgctgccttccagt	Quasar 670
ttcgtttagggagctcgtcc	Quasar 670
ttatcagtcctgtggtgaag	Quasar 670
ggagcctcgtattttgttcc	Quasar 670
tacttgctcgtcgacgagct	Quasar 670
cttcgctctcttcgacgtat	Quasar 670
gcaagctcggactcggactc	Quasar 670
ggtattcctctatcagcgga	Quasar 670
ggcattcgcgctcaatgtac	Quasar 670
gacctcgacggtacagttgc	Quasar 670
cgtaggcataggtcttcgga	Quasar 670
ggacatatgcattcctttgt	Quasar 670
gcgttttcccgtgtagcctg	Quasar 670
tcttgatgtagtgctcctcg	Quasar 670
ccttggacactgctgtagag	Quasar 670
ctgtcgttgggctctcgacg	Quasar 670
gctcagctcgtagctatccg	Quasar 670
ggcctcctgaagcgagagaa	Quasar 670
tatgactagctgcatctgga	Quasar 670
aagaaggctaatgcagggac	Quasar 670
cgacggctatgatgacaatt	Quasar 670
tttctgtagctgtaggtggc	Quasar 670
cacgacttttcgtcttgtca	Quasar 670
gtcctcgcggagctactgct	Quasar 670
gtgagttgatcgattccgtc	Quasar 670
ccagtccttcggagatagta	Quasar 670
taaggcgacctcgtattgta	Quasar 670
cgtttccgttcacctcgaag	Quasar 670
aacttgagtagcggcgacag	Quasar 670
cggtagtgtcgtctgaccat	Quasar 670
cggaaaactgctactatggg	Quasar 670
gactcatttttcctcgacgg	Quasar 670
cattttgagggctcgtcttc	Quasar 670
